# Supplementary material for: A Single-Component Blue Light-Induced System Based on EL222 in Yarrowia lipolytica
Source: Int J Mol Sci. 2022 Jun 6;23(11):6344. doi: 10.3390/ijms23116344 (PMC9181742; doi:10.3390/ijms23116344)
Supplement: Supplementary file 1 [file ijms-23-06344-s001.zip]

Archive with 1 entries (1 files):
- ijms-1699158-supplementary.pdf
